# Supplementary material for: A Review of the Genus Ambulyx Westwood, 1847 (Lepidoptera: Sphingidae) from China Based on Morphological and Phylogenetic Analyses, with the Description of a New Species
Source: Insects. 2025 Feb 18;16(2):223. doi: 10.3390/insects16020223 (PMC11856168; doi:10.3390/insects16020223)
Supplement: Supplementary file 1 [file insects-16-00223-s001.zip]

Archive with 1 entries (1 files):
- insects-3393664-supplementary.pdf
